# Supplementary material for: Cryo-EM structure of the human THIK-1 K2P K+ channel reveals a lower Y gate regulated by lipids and anesthetics
Source: Nat Struct Mol Biol. 2025 Feb 26;32(7):1167–74. doi: 10.1038/s41594-025-01497-6 (PMC12263422; doi:10.1038/s41594-025-01497-6)
Supplement: Supplementary file 2 — Source data. [file 41594_2025_1497_MOESM2_ESM.xlsx]

## Sheet: Fig_1
The cryoEM model and maps of THIK-1 have been deposited in the Protein Data Bank and the EMDB database, respectively, under accession codes 9FT7 [https://doi.org/10.2210/pdb9FT7/pdb], and EMD-50741 [https://www.ebi.ac.uk/pdbe/entry/emdb/EMD-50741].

## Sheet: Fig_2b
		THIK-1 channel	Normalised current (I/IWT)	S.E.M.	n			WT	Y273F	Y273S	Y273V	I139A	I139S
		WT	1	0.03	74			1.07	1.1	2.25	4.74	4.51	2.6
		Y273F	1.59	0.2	14			0.71	1.32	5.09	6.75	3.91	3.27
		Y273S	5.13	0.35	17			0.8	1.45	4.47	5.45	5.21	2.96
		Y273V	7.38	0.54	23			1.56	0.48	4.64	5.77	3.45	1.26
		I139A	5.01	0.34	17			1.03	0.85	4.11	7.97	5.49	2.44
		I139S	4.92	0.37	28			0.82	0.77	3.73	7.55	3.59	2.54
								1.02	2.21	4.33	8.87	5.73	3.06
								0.75	2.36	4.68	10.09	3.97	3.16
								1.09	1.11	5.45	12.39	4.36	3.31
								1.02	1.82	8.67	4.72	3.54	4.77
								1.36	2.47	4.39	6.02	3.89	2.77
								0.98	1.31	5.27	6.02	5.91	6.58
								0.79	2.89	6.23	2.17	6.36	4.64
								1.08	2.16	6.42	6.99	8.58	4.03
								0.79		5.01	6.13	4.53	4.4
								1.32		7.1	4.11	7.15	6.56
								0.82		5.35	9.43	5	6.18
								0.53			7.6		6.49
								0.63			9.88		7.66
								0.5			7.98		4.67
								1.03			8.95		7.08
								1.56			6.91		5.75
								0.66			13.27		5.7
								2.09					7.71
								0.68					6.44
								0.61					7.21
								0.89					6.95
								1.85					7.47
								0.96
								1.15
								0.68
								1.07
								1.21
								0.89
								1.23
								0.97
								0.93
								0.82
								0.74
								1.09
								1.11
								0.96
								1.18
								0.96
								0.74
								0.75
								0.64
								0.7
								1.41
								0.88
								1.36
								1.2
								0.89
								0.78
								0.81
								1.48
								0.85
								1.49
								1.32
								0.85
								1.26
								1.08
								0.93
								0.95
								1
								1.21
								0.66
								0.83
								0.9
								0.94
								0.94
								1.24
								1
								0.9

## Sheet: Fig_2d
		THIK-1 channel	i (pA)	S.E.M.	n			WT	Y273S	I139S
		WT	0.41	0.02	4			0.38	2.32	1.99
		Y273S	2.54	0.09	3			0.48	2.64	1.73
		I139S	1.96	0.11	3			0.39	2.65	2.15
								0.38
		THIK-1 channel	PO	S.E.M.	n			WT	Y273S	I139S
		WT	0.042	0.007	4			0.038	0.047	0.0093
		Y273S	0.058	0.007	3			0.024	0.053	0.0073
		I139S	0.007	0.001	3			0.058	0.075	0.0043
								0.047

## Sheet: Fig_2f
		THIK-1 WT (unstimulated)
		cTPenA (µM)	Normalized currents	S.E.M.	n
		0.01	1	0	12
		0.1	0.97	0.03	3
		1	0.94	0.01	5
		10	0.88	0	5
		15.6	0.89	0.01	7
		62.5	0.75	0.01	7
		100	0.71	0.02	5
		250	0.49	0.01	7
		1000	0.21	0.01	12
		4000	0.09	0.01	7
		5000	0.09	0.02	5
		THIK-1 WT (oleoyl-CoA)
		cTPenA (µM)	Normalized currents	S.E.M.	n
		0.01	1	0	23
		0.1	0.87	0.06	7
		1	0.81	0.03	14
		4	0.48	0.04	13
		15.6	0.22	0.01	15
		62.5	0.09	0.01	15
		250	0.04	0	15
		1000	0.02	0	15
		4000	0.02	0	13

## Sheet: Fig_2g
		THIK-1 WT (unstimulated)
		cTPenA (µM)	Normalized currents	S.E.M.	n
		0.01	1	0	12
		0.1	0.97	0.03	3
		1	0.94	0.01	5
		10	0.88	0	5
		15.6	0.89	0.01	7
		62.5	0.75	0.01	7
		100	0.71	0.02	5
		250	0.49	0.01	7
		1000	0.21	0.01	12
		4000	0.09	0.01	7
		5000	0.09	0.02	5
		THIK-1 WT (PIP2)
		cTPenA (µM)	Normalized currents	S.E.M.	n
		0.1	1	0	5
		1	0.86	0.02	5
		4	0.54	0.01	5
		15.6	0.26	0	5
		62.5	0.1	0	5
		250	0.03	0	5
		1000	0.02	0	5
		4000	0.01	0.01	5

## Sheet: Fig_2h
		THIK-1 channel	τ of 1 mM TPenA block (s)	S.E.M.	n			WT	oleoyl-CoA	PIP2
		WT (unstimulated)	11.87	1.37	11			10.73	0.93	0.324
		oleoyl-CoA	0.53	0.07	11			11.07	0.38	0.375
		PIP2	0.31	0.02	6			13.11	0.72	0.323
								12.07	0.75	0.215
								8.08	0.36	0.293
								8.51	0.72	0.323
								14	0.33
								10.89	0.56
								8.25	0.27
								24.22	0.34
								9.66	0.44
		THIK-1 channel	τ of 1 mM TPenA release (s)	S.E.M.	n			WT	oleoyl-CoA	PIP2
		WT (unstimulated)	85.22	10.65	11			76.73	7.19	29.36
		oleoyl-CoA	10.85	1.26	7			96.62	6.44	29.55
		PIP2	30	1.8	6			52.57	12.64	28.63
								76.88	12.18	28.55
								103.78	15.14	38.47
								38.82	8.86	25.42
								101.05	13.48
								68.79
								74.35
								174
								73.8

## Sheet: Fig_2i
		THIK-1 WT
		cTPenA (µM)	Normalized currents	S.E.M.	n
		0.01	1	0	12
		0.1	0.97	0.03	3
		1	0.94	0.01	5
		10	0.88	0	5
		15.6	0.89	0.01	7
		62.5	0.75	0.01	7
		100	0.71	0.02	5
		250	0.49	0.01	7
		1000	0.21	0.01	12
		4000	0.09	0.01	7
		5000	0.09	0.02	5
		THIK-1 Y273A
		cTPenA (µM)	Normalized currents	S.E.M.	n
		0.1	1	0	6
		1	0.96	0.01	6
		4	0.84	0.03	6
		15.6	0.65	0.04	6
		62.5	0.41	0.03	6
		250	0.19	0.02	6
		1000	0.07	0.01	6
		4000	0.03	0.01	6
		THIK-1 I139A
		cTPenA (µM)	Normalized currents	S.E.M.	n
		0.1	1	0	13
		1	0.93	0.01	13
		4	0.83	0.01	13
		15.6	0.67	0.01	13
		62.5	0.44	0.02	13
		250	0.22	0.03	13
		1000	0.11	0.03	13
		4000	0.08	0.03	13
		THIK-1 Y273A/I139A
		cTPenA (µM)	Normalized currents	S.E.M.	n
		0.1	1	0	6
		1	0.95	0.01	6
		4	0.9	0.01	6
		15.6	0.68	0.02	6
		62.5	0.47	0.01	6
		250	0.22	0.01	6
		1000	0.08	0	6
		4000	0.03	0	6

## Sheet: Fig_2j
		THIK-1 channel	τ of 1 mM TPenA block (s)	S.E.M.	n			WT	I139A	Y273A	Y273W	I139A/Y273A
		WT	11.87	1.37	11			10.73	0.27	0.076	2.5	0.093
		I139A	0.13	0.01	26			11.07	0.129	0.081	2.4	0.084
		Y273A	0.08	0.01	10			13.11	0.151	0.059	9.8	0.142
		Y273W	6.29	0.84	17			12.07	0.198	0.121	5.7	0.07
		I139A/Y273A	0.11	0.01	16			8.08	0.133	0.057	4.5	0.095
								8.51	0.129	0.06	4.08	0.042
								14	0.15	0.054	13.5	0.121
								10.89	0.087	0.134	9.7	0.062
								8.25	0.087	0.071	8.4	0.131
								24.22	0.338	0.075	10.003	0.164
								9.66	0.121		8.35	0.12
									0.235		4.86	0.094
									0.061		3.16	0.191
									0.088		2.38	0.111
									0.065		2.99	0.116
									0.063		4.49	0.183
									0.057		10.15
									0.086
									0.068
									0.117
									0.145
									0.215
									0.129
									0.101
									0.147
									0.113
		THIK-1 channel	τ of 1 mM TPenA release (s)	S.E.M.	n			WT	I139A	Y273A	Y273W	I139A/Y273A
		WT	85.22	10.65	11			76.73	1.32	0.946	20.4	0.96
		I139A	0.68	0.06	25			96.62	0.719	0.858	14.7	0.559
		Y273A	1.02	0.11	10			52.57	0.852	0.474	10.8	1.13
		Y273W	16.58	1.07	11			76.88	0.882	1.777	14.8	0.565
		I139A/Y273A	0.71	0.07	15			103.78	0.634	0.915	23.26	0.799
								38.82	0.828	1.232	14.35	0.283
								101.05	0.46	0.747	14.99	0.914
								68.79	0.634	0.935	14.82	0.634
								74.35	0.897	0.998	16.28	0.842
								174	0.583	1.301	20.35	0.928
								73.8	1.759		17.66	0.662
									0.311			0.571
									0.642			0.449
									0.558			0.371
									0.489			1.055
									0.435
									0.476
									0.409
									0.565
									0.635
									0.683
									0.647
									0.518
									0.635
									0.501

## Sheet: Fig_3b
		THIK-1 WT
		cHalothane (mM)	Inhibition (%)	S.E.M.	n
		0.152	10.96	1.07	17
		0.304	18.84	0.94	32
		1.52	41.36	1.37	53
		3.04	57.6	1.26	53
		15.2	83.88	0.8	53
		THIK-1 WT (TPenA)
		cHalothane (mM)	Inhibition (%)	S.E.M.	n
		0.152	6.45	0.77	8
		0.304	12.96	2	8
		1.52	23.23	2.56	8
		3.04	30.01	2.87	8
		15.2	57.87	2.22	7

## Sheet: Fig_3c
		THIK-1 WT
		cHalothane (mM)	Inhibition (%)	S.E.M.	n
		0.152	10.96	1.07	17
		0.304	18.84	0.94	32
		1.52	41.36	1.37	53
		3.04	57.6	1.26	53
		15.2	83.88	0.8	53
		THIK-1 T110A
		cHalothane (mM)	Inhibition (%)	S.E.M.	n
		0.152	9.23	0.66	9
		0.304	14.14	0.87	9
		1.52	45.3	3.5	9
		3.04	63.51	3.33	9
		15.2	89.52	1.91	20
		THIK-1 T237A
		cHalothane (mM)	Inhibition (%)	S.E.M.	n
		0.152	2.14	0.54	13
		0.304	5.74	0.92	15
		1.52	14.01	0.9	23
		3.04	21.81	1.58	23
		15.2	61.48	2.04	30

[truncated: 20 more sheets: Fig_3f, Fig_3g, Fig_3i, Fig_3j, Fig_4b, ExtData_Fig_S2c, ExtData_Fig_S2e, ExtData_Fig_S2g, ExtData_Fig_S2h, ExtData_Fig_S2i, ExtData_Fig_S3a, ExtData_Fig_S3c, ExtData_Fig_S3d, ExtData_Fig_S4c, ExtData_Fig4d, ExtData_Fig_S5a, ExtData_Fig_S5b, ExtData_Fig_S5e, ExtData_Fig_S5f, ExtData_Fig_S5g]
